# Supplementary material for: Uncleavable fusion of Csy4 with prime editors for low Csy4 toxicity and highly efficient prime editing in Arabidopsis
Source: Plant Physiol. 2026 May 18;201(1):kiag262. doi: 10.1093/plphys/kiag262 (PMC13181393; doi:10.1093/plphys/kiag262)
Supplement: kiag262_Supplementary_Data [file kiag262_supplementary_data.zip]

Archive with 2 entries (2 files):
- renamed_71552.xlsx
- Sun et al. PLPHYS-2025-2311R2 Suppl Data.pdf
