# Supplementary material for: Uncleavable fusion of Csy4 with prime editors for low Csy4 toxicity and highly efficient prime editing in Arabidopsis
Source: Plant Physiol. 2026 May 18;201(1):kiag262. doi: 10.1093/plphys/kiag262 (PMC13181393; doi:10.1093/plphys/kiag262)
Supplement: kiag262_Supplementary_Data [file kiag262_supplementary_data.zip › renamed_71552.xlsx]

## Sheet: Supplementary Table S4.
Supplementary Table S4. Mutation efficiencies of the six types of PEs in combination with the three RNA cassettes across the four targets in Arabidopsis
Target		PEs	Ratio of edited lines
			Ho (%)	Ho with	He (%)	He with	Chi (%)	Chi with	Re (%)	Indel (%)
				Sc (%)		Sc (%)		Sc (%)
EPSPS TAP-IVS		4A92V1	4.00 (1/25)	0.00(0/25)	12.00 (3/25)	0.00(0/25)	28.00 (7/25)	0.00(0/25)	0.00 (0/25)	0.00 (0/25)
		4A92V2	3.57 (1/28)	0.00 (0/28)	17.86 (5/28)	0.00 (0/28)	35.71 (10/28)	0.00 (0/28)	3.57 (1/28)	0.00 (0/28)
		492V2	6.03 (12/199)	0.00 (0/199)	62.81 (125/199)	0.00 (0/199)	25.13 (50/199)	0.00 (0/199)	0.50 (1/199)	0.00 (0/199)
		4A96cV1	0.00 (0/19)	0.00 (0/19)	21.05 (4/19)	0.00 (0/19)	42.11 (8/19)	0.00 (0/19)	0.00 (0/19)	0.00 (0/19)
		4A96cV2	8.33 (2/24)	0.00 (0/24)	16.67 (4/24)	0.00 (0/24)	33.33 (8/24)	0.00 (0/24)	0.00 (0/24)	0.00 (0/24)
		496cV2	17.71 (17/96)	0.00 (0/96)	43.75 (42/96)	0.00 (0/96)	31.25 (30/96)	0.00 (0/96)	0.00 (0/96)	0.00 (0/96)
		4A96dV1	0.00 (0/17)	0.00 (0/17)	29.41 (5/17)	0.00 (0/17)	5.88 (1/17)	0.00 (0/17)	0.00 (0/17)	0.00 (0/17)
		4A96dV2	0.00 (0/12)	0.00 (0/12)	25.00 (3/12)	0.00 (0/12)	33.33 (4/12)	0.00 (0/12)	0.00 (0/12)	0.00 (0/12)
		496dV2	4.76 (1/21)	0.00 (0/21)	28.57 (6/21)	0.00 (0/21)	9.52 (2/21)	0.00 (0/21)	0.00 (0/21)	0.00 (0/21)
ALS W574M		4A92V1	0.00 (0/67)	17.91 (12/67)	1.49 (1/67)	13.43 (9/67)	26.87 (18/67)	4.48 (3/67)	0.00 (0/67)	0.00 (0/67)
		4A92V2	3.13 (1/32)	18.75 (6/32)	6.25 (2/32)	18.75 (6/32)	28.13 (9/32)	3.13 (1/32)	0.00 (0/32)	0.00 (0/32)
		492V2	0.00 (0/241)	17.01 (41/241)	2.07 (5/241)	34.02 (82/241)	32.37 (78/241)	10.37 (25/241)	0.00 (0/241)	0.00 (0/241)
		4A96cV1	6.67 (1/15)	13.33 (2/15)	26.67 (4/15)	0.00 (0/15)	33.33 (5/15)	0.00 (0/15)	0.00 (0/15)	0.00 (0/15)
		4A96cV2	0.00 (0/12)	25.00 (3/12)	16.67 (2/12)	0.00 (0/12)	50.00 (6/12)	0.00 (0/12)	0.00 (0/12)	0.00 (0/12)
		496cV2	0.00 (0/59)	35.59 (21/59)	30.51 (18/59)	8.47 (5/59)	22.03 (13/59)	0.00 (0/59)	0.00 (0/59)	0.00 (0/59)
		4A96dV1	0.00 (0/19)	21.05 (4/19)	5.26 (1/19)	21.05 (4/19)	31.58 (6/19)	0.00 (0/19)	0.00 (0/19)	0.00 (0/19)
		4A96dV2	0.00 (0/30)	23.33 (7/30)	13.33 (4/30)	3.33 (1/30)	46.67 (14/30)	0.00 (0/30)	0.00 (0/30)	0.00 (0/30)
		496dV2	0.00 (0/177)	25.99 (46/177)	3.39 (6/177)	28.25 (50/177)	29.38 (52/177)	2.82 (5/177)	0.00 (0/177)	0.00 (0/177)
ABI1 G180D		4A92V1	0.00 (0/16)	0.00 (0/16)	12.50 (2/16)	0.00 (0/16)	68.75 (11/16)	0.00 (0/16)	0.00 (0/16)	0.00 (0/16)
		4A92V2	0.00 (0/21)	0.00 (0/21)	23.81 (5/21)	0.00 (0/21)	42.86 (9/21)	0.00 (0/21)	0.00 (0/21)	4.76 (1/21)
		492V2	0.00 (0/149)	0.00 (0/149)	26.17 (39/149)	3.36 (5/149)	59.73 (89/149)	0.00 (0/149)	0.00 (0/149)	0.67 (1/149)
		4A96cV1	0.00 (0/18)	5.56 (1/18)	33.33 (6/18)	0.00 (0/18)	27.78 (5/18)	0.00 (0/18)	0.00 (0/18)	0.00 (0/18)
		4A96cV2	0.00 (0/12)	0.00 (0/12)	25.00 (3/12)	16.67 (2/12)	50.00 (6/12)	0.00 (0/12)	0.00 (0/12)	0.00 (0/12)
		496cV2	0.00 (0/56)	7.14 (4/56)	41.07 (23/56)	7.14 (4/56)	30.36 (17/56)	0.00 (0/56)	0.00 (0/56)	0.00 (0/56)
		4A96dV1	0.00 (0/12)	0.00 (0/12)	16.67 (2/12)	8.33 (1/12)	16.67 (2/12)	0.00 (0/12)	0.00 (0/12)	0.00 (0/12)
		4A96dV2	0.00 (0/10)	0.00 (0/10)	30.00 (3/10)	0.00 (0/10)	30.00 (3/10)	0.00 (0/10)	0.00 (0/10)	0.00 (0/10)
		496dV2	0.00 (0/85)	4.71 (4/85)	29.41 (25/85)	8.24 (7/85)	54.12 (46/85)	0.00 (0/85)	0.00 (0/85)	0.00 (0/85)
GL1 ∆2		4A92V1	0.00 (0/27)	0.00 (0/27)	40.74 (11/27)	0.00 (0/27)	25.93 (7/27)	0.00 (0/27)	/	0.00 (0/27)
		4A92V2	0.00 (0/18)	0.00 (0/18)	44.44 (8/18)	0.00 (0/18)	22.22 (4/18)	0.00 (0/18)	/	0.00 (0/18)
		492V2	1.11 (1/90)	0.00 (0/90)	78.89 (71/90)	0.00 (0/90)	15.56 (14/90)	0.00 (0/90)	/	0.00 (0/90)
		4A96cV1	3.70 (1/27)	0.00 (0/27)	40.74 (11/27)	0.00 (0/27)	29.63 (8/27)	0.00 (0/27)	/	0.00 (0/27)
		4A96cV2	5.56 (1/18)	0.00 (0/18)	55.56 (10/18)	0.00 (0/18)	33.33 (6/18)	0.00 (0/18)	/	0.00 (0/18)
		496cV2	11.11 (5/45)	0.00 (0/45)	73.33 (33/45)	0.00 (0/45)	6.67 (3/45)	0.00 (0/45)	/	2.22 (1/45)
		4A96dV1	3.57 (1/28)	0.00 (0/28)	32.14 (9/28)	0.00 (0/28)	17.86 (5/28)	0.00 (0/28)	/	0.00 (0/28)
		4A96dV2	7.69 (1/13)	0.00 (0/13)	38.46 (5/13)	0.00 (0/13)	23.08 (3/13)	0.00 (0/13)	/	0.00 (0/13)
		496dV2	8.84 (13/147)	0.00 (0/147)	76.87 (113/147)	0.00 (0/147)	12.24 (18/147)	0.00 (0/147)	/	0.68 (1/147)
EPSPS & ALS	EPSPS	492V1x2	6.15 (8/130)	0.00 (/130)	39.23 (51/130)	0.00 (/130)	36.92 (48/130)	0.00 (/130)	0.77 (1/130)	0.00 (0/130)
		496cV1x2	16.67 (4/24)	0.00 (/24)	66.67 (16/24)	0.00 (/24)	8.33 (2/24)	0.00 (/24)	4.17 (1/24)	0.00 (0/24)
		496dV1x2	0.00 (0/22)	0.00 (/22)	68.18 (15/22)	0.00 (/22)	18.18 (4/22)	0.00 (/22)	0.00 (0/22)	0.00 (0/22)
	ALS	492V1x2	0.00 (0/130)	11.54 (15/130)	3.85 (5/130)	23.85 (31/130)	13.85 (18/130)	16.15 (21/130)	0.00 (0/130)	0.00 (0/130)
		496cV1x2	4.17 (1/24)	45.83 (11/24)	20.83 (5/24)	8.33 (2/24)	12.50 (3/24)	0.00 (0/24)	0.00 (0/24)	0.00 (0/24)
		496dV1x2	0.00 (0/22)	18.18 (4/22)	0.00 (0/22)	50.00 (11/22)	22.73 (5/22)	0.00 (0/22)	0.00 (0/22)	0.00 (0/22)
	Double	492V1x2	0.00 (0/130)	3.85 (5/130)	3.85 (5/130)	30.77 (40/130)	16.92 (22/130)	12.31 (16/130)	0.00 (0/130)	0.00 (0/130)
		496cV1x2	4.17 (1/24)	12.50 (3/24)	20.83 (5/24)	41.67 (10/24)	8.33 (2/24)	0.00 (0/24)	4.17 (1/24)	0.00 (0/24)
		496dV1x2	0.00 (0/22)	0.00 (0/22)	9.09 (2/22)	50.00 (11/22)	13.64 (3/22)	13.64 (3/22)	0.00 (0/22)	0.00 (0/22)
ABI1&GL1	ABI1	492V1x2	0.00 (0/173)	0.00 (0/173)	33.53 (58/173)	3.47 (6/173)	53.18 (92/173)	0.00 (0/173)	0.00 (0/173)	0.00 (0/173)
		496cV1x2	0.00 (0/74)	5.41 (4/74)	43.24 (32/74)	5.41 (4/74)	20.27 (15/74)	0.00 (0/74)	0.00 (0/74)	0.00 (0/74)
		496dV1x2	0.00 (0/193)	5.18 (10/193)	24.87 (48/193)	14.51 (28/193)	45.08 (87/193)	0.00 (0/193)	0.00 (0/193)	0.00 (0/193)
	GL1	492V1x2	0.58 (1/173)	0.00 (/173)	67.63 (117/173)	0.00 (/173)	27.17 (47/173)	0.00 (/173)	0.00 (0/173)	1.16 (2/173)
		496cV1x2	5.41 (4/74)	0.00 (/74)	63.51 (47/74)	0.00 (/74)	16.22 (12/74)	0.00 (/74)	0.00 (0/74)	2.70 (2/74)
		496dV1x2	5.70 (11/193)	0.00 (/193)	60.62 (117/193)	0.00 (/193)	27.98 (54/193)	0.00 (/193)	0.00 (0/193)	1.04 (2/193)
	Double	492V1x2	0.00 (0/173)	0.00 (0/173)	32.95 (57/173)	3.47 (6/173)	52.60 (91/173)	0.00 (0/173)	0.00 (0/173)	1.16 (2/173)
		496cV1x2	0.00 (0/74)	0.00 (0/74)	41.89 (31/74)	10.81 (8/74)	20.27 (15/74)	0.00 (0/74)	0.00 (0/74)	1.35 (1/74)
		496dV1x2	0.00 (0/193)	1.55 (3/193)	24.87 (48/193)	17.62 (34/193)	44.56 (86/193)	0.00 (0/193)	0.00 (0/193)	0.52 (1/193)
The transgenic plants were analyzed by deep sequencing of PCR amplicons with 5% threshold. Lines with 100% deep-sequencing reads representing only one type of mutation with desired edits were scored as homozygous. Non-homozygous lines containing more than 45% deep sequencing reads representing desired edits were scored as heterozygous. Ho or He with Sc denotes homozygous or heterozygous mutant li…

## Sheet: Supplementary Table S5.
Supplementay Table S5. Percentage of desired reads in each line harboring one of nine PEs targeting EPSPS
Line	4A92V1 (%)	4A92V2 (%)	492V2 (%)	4A96cV1 (%)	4A96cV2 (%)	496cV2 (%)	4A96dV1 (%)	4A96dV1 (%)	4A96dV2 (%)
1	0	0	94.07	0	0	59.96	47.36	0	60.74
2	0	0	64.92	29.82	100	6.73	5.96	0	29.9
3	0	0	16.25	0	0	88.95	0	98	82.21
4	0	6.13	79.82	14.24	73.46	51.84	0	5.91	24.93
5	5.89	8.07	48.28	42.98	0	25.72	0	70.69	0
6	0	0	56.37	33.06	5.76	100	0	80.11	0
7	73.3	58.1	37.26	76.89	0	81.37	0	0	0
8	68.71	33.18	73.75	81.18	28.62	44.84	0	0	0
9	0	0	100	32.56	32.49	52.76	0	41.38	0
10	66.15	0	55.25	0	88.6	0	65.85	0	0
11	33.59	0	79.09	0	0	0	47.83	21.53	86.8
12	0	0	31.43	0	45.76	60.74	0	24.16	0
13	0	50.66	100	0	26.39	75.3	0	/	67.97
14	100	12.77	90.68	32.71	0	100	93.32	/	0
15	16.1	100	61.01	22.15	17.46	59.54	67.6	/	0
16	0	22.24	91.58	51.21	68.04	33.68	0	/	71.77
17	0	0	0	0	17.18	14.44	0	/	0
18	0	9.51	25.91	58.12	0	39.52	/	/	100
19	0	0	37.73	34.57	0	13.05	/	/	0
20	0	0	93.12	/	100	26.64	/	/	92.64
21	0	58.77	93.88	/	6.49	0	/	/	0
22	10.23	30.99	83.29	/	0	55.46	/	/	/
23	6.33	19.04	0	/	0	91.85	/	/	/
24	13.61	91.08	57.53	/	34.23	15.89	/	/	/
25	6.02	0	85.02	/	/	36.11	/	/	/
26	/	93.83	76.21	/	/	72.51	/	/	/
27	/	19.27	64.73	/	/	81.31	/	/	/
28	/	32.8	72.39	/	/	100	/	/	/
29	/	/	62.73	/	/	78.28	/	/	/
30	/	/	8.54	/	/	10.23	/	/	/
31	/	/	0	/	/	18.93	/	/	/
32	/	/	94.4	/	/	50.93	/	/	/
33	/	/	78.39	/	/	89.12	/	/	/
34	/	/	41.1	/	/	34.56	/	/	/
35	/	/	60.96	/	/	53.38	/	/	/
36	/	/	40.95	/	/	61.89	/	/	/
37	/	/	32.33	/	/	72	/	/	/
38	/	/	39.91	/	/	82.47	/	/	/
39	/	/	48.16	/	/	84.75	/	/	/
40	/	/	52.53	s	/	66.27	/	/	/
41	/	/	41.03	/	/	49.4	/	/	/
42	/	/	91.92	/	/	100	/	/	/
43	/	/	87.91	/	/	100	/	/	/
44	/	/	44.26	/	/	41.56	/	/	/
45	/	/	51.91	/	/	8.04	/	/	/
46	/	/	43.19	/	/	40.69	/	/	/
47	/	/	44.04	/	/	56.69	/	/	/
48	/	/	49.49	/	/	100	/	/	/
49	/	/	18.88	/	/	100	/	/	/
50	/	/	43.95	/	/	37.28	/	/	/
51	/	/	0	/	/	67.35	/	/	/
52	/	/	77.65	/	/	7.45	/	/	/
53	/	/	8.96	/	/	100	/	/	/
54	/	/	42.17	/	/	91.79	/	/	/
55	/	/	15.98	/	/	93.48	/	/	/
56	/	/	0	/	/	0	/	/	/
57	/	/	61.63	/	/	43.34	/	/	/
58	/	/	58.49	/	/	53.84	/	/	/
59	/	/	68.24	/	/	100	/	/	/
60	/	/	62.76	/	/	76.45	/	/	/
61	/	/	93.78	/	/	41.48	/	/	/
62	/	/	54.78	/	/	59.33	/	/	/
63	/	/	23.25	/	/	68.58	/	/	/
64	/	/	0	/	/	100	/	/	/
65	/	/	71.8	/	/	35.55	/	/	/
66	/	/	10	/	/	100	/	/	/
67	/	/	86.65	/	/	100	/	/	/
68	/	/	85.54	/	/	100	/	/	/
69	/	/	58.03	/	/	100	/	/	/
70	/	/	26.15	/	/	76.4	/	/	/
71	/	/	45.35	/	/	0	/	/	/
72	/	/	61.21	/	/	11.45	/	/	/
73	/	/	42.37	/	/	100	/	/	/
74	/	/	82.72	/	/	76.99	/	/	/
75	/	/	63.36	/	/	46	/	/	/
76	/	/	81.82	/	/	100	/	/	/
77	/	/	0	/	/	36.17	/	/	/
78	/	/	43.14	/	/	47.41	/	/	/
79	/	/	91.65	/	/	0	/	/	/
80	/	/	10.31	/	/	87.57	/	/	/
81	/	/	34.43	/	/	12.56	/	/	/
82	/	/	90.9	/	/	40.11	/	/	/
83	/	/	50.22	/	/	78.04	/	/	/
84	/	/	60.22	/	/	87.97	/	/	/
85	/	/	75.99	/	/	35.36	/	/	/
86	/	/	85.84	/	/	43.51	/	/	/
87	/	/	61.97	/	/	40.14	/	/	/
88	/	/	90.5	/	/	100	/	/	/
89	/	/	0	/	/	58.27	/	/	/
90	/	/	42.67	/	/	88.08	/	/	/
91	/	/	84.41	/	/	43.06	/	/	/
92	/	/	62.99	/	/	73.05	/	/	/
93	/	/	100	/	/	28.65	/	/	/
94	/	/	81.24	/	/	84.73	/	/	/
95	/	/	100	/	/	0	/	/	/
96	/	/	64.69	/	/	93.92	/	/	/
97	/	/	79.94	/	/	/	/	/	/
98	/	/	39.82	/	/	/	/	/	/
99	/	/	84.44	/	/	/	/	/	/
100	/	/	100	/	/	/	/	/	/
101	/	/	59.3	/	/	/	/	/	/
102	/	/	53.45	/	/	/	/	/	/
103	/	/	76.94	/	/	/	/	/	/
104	/	/	20.05	/	/	/	/	/	/
105	/	/	34.86	/	/	/	/	/	/
106	/	/	60.41	/	/	/	/	/	/
107	/	/	92.64	/	/	/	/	/	/
108	/	/	86.64	/	/	/	/	/	/
109	/	/	66.53	/	/	/	/	/	/
110	/	/	64.75	/	/	/	/	/	/
111	/	/	93.43	/	/	/	/	/	/
112	/	/	28.78	/	/	/	/	/	/
113	/	/	76.49	/	/	/	/	/	/
114	/	/	67.08	/	/	/	/	/	/
115	/	/	48	/	/	/	/	/	/
116	/	/	40.17	/	/	/	/	/	/
117	/	/	87.73	/	/	/	/	/	/
118	/	/	48.6	/	/	/	/	/	/
119	/	/	67.35	/	/	/	/	/	/
120	/	/	62.92	/	/	/	/	/	/
121	/	/	86.35	/	/	/	/	/	/
122	/	/	46.75	/	/	/	/	/	/
123	/	/	73.53	/	/	/	/	/	/
124	/	/	23.04	/	/	/	/	/	/
125	/	/	92.78	/	/	/	/	/	/
126	/	/	83.1	/	/	/	/	/	/
127	/	/	14.15	/	/	/	/	/	/
128	/	/	35.35	/	/	/	/	/	/
129	/	/	90.93	/	/	/	/	/	/
130	/	/	24.11	/	/	/	/	/	/
131	/	/	30.6	/	/	/	/	/	/
132	/	/	31.43	/	/	/	/	/	/
133	/	/	0	/	/	/	/	/	/
134	/	/	67.13	/	/	/	/	/	/
135	/	/	84.39	/	/	/	/	/	/
136	/	/	61.7	/	/	/	/	/	/
137	/	/	27.52	/	/	/	/	/	/
138	/	/	75.63	/	/	/	/	/	/
139	/	/	23.94	/	/	/	/	/	/
140	/	/	82.51	/	/	/	/	/	/
141	/	/	9.62	/	/	/	/	/	/
142	/	/	42.11	/	/	/	/	/	/
143	/	/	81.96	/	/	/	/	/	/
144	/	/	46.91	/	/	/	/	/	/
145	/	/	100	/	/	/	/	/	/
146	/	/	50.15	/	/	/	/	/	/
147	/	/	71.8	/	/	/	/	/	/
148	/	/	9.09	/	/	/	/	/	/
149	/	/	57	/	/	/	/	/	/
150	/	/	0	/	/	/	/	/	/
151	/	/	86.07	/	/	/	/	/	/
152	/	/	70.03	/	/	/	/	/	/
153	/	/	100	/	/	/	/	/	/
154	/	/	58.49	/	/	/	/	/	/
155	/	/	62.18	/	/	/	/	/	/
156	/	/	100	/	/	/	/	/	/
157	/	/	41.17	/	/	/	/	/	/
158	/	/	9.54	/	/	/	/	/	/
159	/	/	63.36	/	/	/	/	/	/
160	/	/	7.27	/	/	/	/	/	/
161	/	/	85.14	/	/	/	/	/	/
162	/	/	59.9	/	/	/	/	/	/
163	/	/	59.27	/	/	/	/	/	/
164	/	/	94.05	/	/	/	/	/	/
165	/	/	100	/	/	/	/	/	/
166	/	/	48.09	/	/	/	/	/	/
167	/	/	75.47	/	/	/	/	/	/
168	/	/	28.34	/	/	/	/	/	/
169	/	/	66.86	/	/	/	/	/	/
170	/	/	45.32	/	/	/	/	/	/
171	/	/	16.72	/	/	/	/	/	/
172	/	/	45.45	/	/	/	/	/	/
173	/	/	55.1	/	/	/	/	/	/
174	/	/	34.62	/	/	/	/	/	/
175	/	/	51.76	/	/	/	/	/	/
176	/	/	81.94	/	/	/	/	/	/
177	/	/	59.8	/	/	/	/	/	/
178	/	/	100	/	/	/	/	/	/
179	/	/	62.46	/	/	/	/	/	/
180	/	/	69.15	/	/	/	/	/	/
181	/	/	46.56	/	/	/	/	/	/
182	/	/	81.83	/	/	/	/	/	/
183	/	/	14.01	/	/	/	/	/	/
184	/	/	51.94	/	/	/	/	/	/
185	/	/	0	/	/	/	/	/	/
186	/	/	83.45	/	/	/	/	/	/
187	/	/	47.37	/	/	/	/	/	/
188	/	/	62.31	/	/	/	/	/	/
189	/	/	62.87	/	/	/	/	/	/
190	/	/	49.87	/	/	/	/	/	/
191	/	/	69.81	/	/	/	/	/	/
192	/	/	82.4	/	/	/	/	/	/
193	/	/	100	/	/	/	/	/	/
194	/	/	48.55	/	/	/	/	/	/
195	/	/	46.8	/	/	/	/	/	/
196	/	/	100	/	/	/	/	/	/
197	/	/	15.7	/	/	/	/	/	/
198	/	/	54.25	/	/	/	/	/	/
199	/	/	61.69	/	/	/	/	/	/
Average	16	23.09	56.99	26.82	26.85	57.84	19.29	28.48	29.38
Ratio	1	1.44	3.56	1.68	1.68	3.62	1.21	1.78	1.84
Ratios of the various PEs to the 4A92V1 control in average percentage of desired reads for all lines were indicated.

## Sheet: Supplementary Table S6.
Supplementay Table S6. Percentage of desired reads in each line edited by one of nine PEs targeting ALS
Line	4A92V1 (%)	4A92V2 (%)	492V2 (%)	4A96cV1 (%)	4A96cV2 (%)	496cV2 (%)	4A96dV1 (%)	4A96dV1 (%)	4A96dV2 (%)
1	0	0	57.81	36.3	89.9	76.2	12.36	6.64	22.63
2	0	98	7.31	18.38	12.85	6.8	0	16.47	71.21
3	28.11	89.18	8.33	100	20.21	29.95	87.86	100	51.22
4	0	94.04	14.57	100	0	17.93	100	48.43	23.29
5	51.08	0	83.13	86.59	35.54	16.33	0	88.4	28.29
6	0	9.9	100	100	22.12	100	32.49	28.97	13.33
7	0	100	13.38	91.7	24.74	41.2	6.41	8.92	56.44
8	0	68.5	25.87	98	100	100	100	14.09	79.46
9	10.72	100	77.42	10.03	100	89.45	36.62	11.71	91.52
10	9.45	12.03	47	0	80.92	59.63	91.6	0	24.49
11	83.5	9.59	85.07	10.13	42.72	100	0	66.81	63.05
12	0	0	60.3	0	100	89	84.46	16.02	17.98
13	100	92	61.17	0	/	69.96	14.13	100	30.31
14	17.61	37.25	19.13	11.82	/	83.03	6.49	10.91	33.29
15	0	100	23.19	51.87	/	69.27	100	91.53	100
16	0	100	47	/	/	100	70.35	0	23.12
17	0	30.41	40.08	/	/	100	79.32	100	30.74
18	18.79	100	100	/	/	100	0	0	100
19	13.45	0	37.18	/	/	68.14	100	40.69	100
20	57.78	0	70.69	/	/	100	/	0	100
21	0	0	30.99	/	/	5.52	/	37.19	87.54
22	0	0	26.56	/	/	9.81	/	17.91	78.67
23	61.65	100	31.6	/	/	89.91	/	100	22.18
24	5.58	96	19.2	/	/	45.4	/	8.38	0
25	8.49	9.74	52.09	/	/	100	/	100	93.04
26	89.48	12.83	81.61	/	/	100	/	13.38	52.76
27	90.47	80.54	100	/	/	100	/	73.41	36.84
28	0	8.22	33.58	/	/	100	/	8.64	34.77
29	100	100	100	/	/	79.79	/	100	54.07
30	0	8.95	78.33	/	/	100	/	100	100
31	0	78.81	9.1	/	/	100	/	/	61.29
32	0	16.56	7.1	/	/	94.25	/	/	62.83
33	100	/	77.38	/	/	92.78	/	/	100
34	0	/	100	/	/	100	/	/	0
35	100	/	8.03	/	/	0	/	/	100
36	0	/	80.91	/	/	100	/	/	100
37	0	/	40.11	/	/	67.25	/	/	31.02
38	17.86	/	19.2	/	/	68.63	/	/	69.19
39	23.19	/	93.21	/	/	73.49	/	/	100
40	14.75	/	31.46	/	/	100	/	/	54.62
41	0	/	27.05	/	/	84.65	/	/	29.79
42	39.44	/	100	/	/	9.04	/	/	0
43	100	/	100	/	/	100	/	/	16.52
44	18.32	/	9.42	/	/	100	/	/	42.4
45	0	/	19.42	/	/	25.37	/	/	39.96
46	6.61	/	53.54	/	/	89.99	/	/	100
47	100	/	100	/	/	0	/	/	100
48	0	/	26.87	/	/	100	/	/	57.33
49	38.05	/	78.72	/	/	50.65	/	/	0
50	15.09	/	100	/	/	100	/	/	0
51	100	/	10.76	/	/	89.07	/	/	56.25
52	62.23	/	29.56	/	/	100	/	/	23.51
53	0	/	31.78	/	/	93.88	/	/	100
54	7.52	/	8.75	/	/	51.59	/	/	100
55	100	/	20.85	/	/	82.84	/	/	100
56	54.29	/	20.47	/	/	25.17	/	/	37.53
57	16.08	/	5.42	/	/	25.14	/	/	100
58	100	/	100	/	/	5.93	/	/	59.45
59	92.98	/	42.86	/	/	42.24	/	/	74.07
60	82.95	/	100	/	/	/	/	/	13.21
61	100	/	41.19	/	/	/	/	/	100
62	0	/	81.45	/	/	/	/	/	34.07
63	6.98	/	100	/	/	/	/	/	55.33
64	7.39	/	53.99	/	/	/	/	/	60.8
65	100	/	0	/	/	/	/	/	56.52
66	100	/	10.11	/	/	/	/	/	0
67	20.05	/	100	/	/	/	/	/	41.44
68	/	/	63.48	/	/	/	/	/	100
69	/	/	100	/	/	/	/	/	50.38
70	/	/	15.06	/	/	/	/	/	100
71	/	/	6.84	/	/	/	/	/	58.32
72	/	/	40.74	/	/	/	/	/	100
73	/	/	61.88	/	/	/	/	/	30.88
74	/	/	53.49	/	/	/	/	/	100
75	/	/	15.04	/	/	/	/	/	59.85
76	/	/	84.13	/	/	/	/	/	82.48
77	/	/	40.81	/	/	/	/	/	100
78	/	/	19.69	/	/	/	/	/	100
79	/	/	59.12	/	/	/	/	/	0
80	/	/	100	/	/	/	/	/	34.9
81	/	/	62.81	/	/	/	/	/	100
82	/	/	57.36	/	/	/	/	/	12.56
83	/	/	30.13	/	/	/	/	/	49.37
84	/	/	8.49	/	/	/	/	/	0
85	/	/	91.4	/	/	/	/	/	79.15
86	/	/	100	/	/	/	/	/	100
87	/	/	15.94	/	/	/	/	/	15.95
88	/	/	13.08	/	/	/	/	/	100
89	/	/	100	/	/	/	/	/	44.43
90	/	/	66.69	/	/	/	/	/	57.91
91	/	/	9.58	/	/	/	/	/	15.95
92	/	/	0	/	/	/	/	/	68.84
93	/	/	29.04	/	/	/	/	/	70.51
94	/	/	8.72	/	/	/	/	/	0
95	/	/	94.28	/	/	/	/	/	59.68
96	/	/	8.69	/	/	/	/	/	54.85
97	/	/	39.92	/	/	/	/	/	15.13
98	/	/	55.2	/	/	/	/	/	34.73
99	/	/	24.74	/	/	/	/	/	0
100	/	/	78.3	/	/	/	/	/	10.45
101	/	/	79.97	/	/	/	/	/	100
102	/	/	75.3	/	/	/	/	/	100
103	/	/	73.83	/	/	/	/	/	0
104	/	/	91.04	/	/	/	/	/	100
105	/	/	91.12	/	/	/	/	/	100
106	/	/	100	/	/	/	/	/	17.22
107	/	/	54.28	/	/	/	/	/	0
108	/	/	89.06	/	/	/	/	/	23.15
109	/	/	68.31	/	/	/	/	/	34.55
110	/	/	65.89	/	/	/	/	/	51.26
111	/	/	43.64	/	/	/	/	/	100
112	/	/	88.68	/	/	/	/	/	0
113	/	/	71.95	/	/	/	/	/	18.6
114	/	/	23.19	/	/	/	/	/	31.17
115	/	/	7.26	/	/	/	/	/	14.42
116	/	/	5.84	/	/	/	/	/	39.55
117	/	/	92.26	/	/	/	/	/	100
118	/	/	87.3	/	/	/	/	/	92.52
119	/	/	32.11	/	/	/	/	/	100
120	/	/	78.83	/	/	/	/	/	71.99
121	/	/	0	/	/	/	/	/	0
122	/	/	100	/	/	/	/	/	73.7
123	/	/	48.86	/	/	/	/	/	90.36
124	/	/	90.8	/	/	/	/	/	35.03
125	/	/	88.92	/	/	/	/	/	60.34
126	/	/	56.97	/	/	/	/	/	26.69
127	/	/	27.56	/	/	/	/	/	82.97
128	/	/	0	/	/	/	/	/	44.96
129	/	/	100	/	/	/	/	/	47.46
130	/	/	7.16	/	/	/	/	/	22.74
131	/	/	5.75	/	/	/	/	/	100
132	/	/	7.46	/	/	/	/	/	100
133	/	/	86.73	/	/	/	/	/	100
134	/	/	0	/	/	/	/	/	88.78
135	/	/	76.19	/	/	/	/	/	100
136	/	/	88.89	/	/	/	/	/	47.16
137	/	/	25.96	/	/	/	/	/	69.23
138	/	/	100	/	/	/	/	/	100
139	/	/	62.34	/	/	/	/	/	80.59
140	/	/	0	/	/	/	/	/	48.85
141	/	/	16.88	/	/	/	/	/	60.4
142	/	/	6.86	/	/	/	/	/	39.27
143	/	/	12.46	/	/	/	/	/	37.65
144	/	/	6.02	/	/	/	/	/	22.44
145	/	/	39.87	/	/	/	/	/	100
146	/	/	51.49	/	/	/	/	/	18.58
147	/	/	100	/	/	/	/	/	50.85
148	/	/	6.27	/	/	/	/	/	45.48
149	/	/	100	/	/	/	/	/	43.98
150	/	/	8.08	/	/	/	/	/	82.66
151	/	/	38.74	/	/	/	/	/	64.62
152	/	/	60.36	/	/	/	/	/	35.89
153	/	/	72.1	/	/	/	/	/	0
154	/	/	6.79	/	/	/	/	/	100
155	/	/	100	/	/	/	/	/	46.1
156	/	/	6.19	/	/	/	/	/	100
157	/	/	83.33	/	/	/	/	/	100
158	/	/	81.13	/	/	/	/	/	49.35
159	/	/	86.07	/	/	/	/	/	100
160	/	/	13.52	/	/	/	/	/	100
161	/	/	60.27	/	/	/	/	/	0
162	/	/	24.98	/	/	/	/	/	20.58
163	/	/	88.65	/	/	/	/	/	26.1
164	/	/	93.89	/	/	/	/	/	45.93
165	/	/	11.75	/	/	/	/	/	79.03
166	/	/	13.37	/	/	/	/	/	36.61
167	/	/	7.62	/	/	/	/	/	0
168	/	/	80.58	/	/	/	/	/	100
169	/	/	87.65	/	/	/	/	/	38.28
170	/	/	100	/	/	/	/	/	58.39
171	/	/	92.86	/	/	/	/	/	7.44
172	/	/	100	/	/	/	/	/	100
173	/	/	6.56	/	/	/	/	/	100
174	/	/	27.75	/	/	/	/	/	20.6
175	/	/	49.57	/	/	/	/	/	37.28
176	/	/	100	/	/	/	/	/	38.09
177	/	/	8.09	/	/	/	/	/	14.64
178	/	/	100	/	/	/	/	/	/
179	/	/	100	/	/	/	/	/	/
180	/	/	26.8	/	/	/	/	/	/
181	/	/	9	/	/	/	/	/	/
182	/	/	78.6	/	/	/	/	/	/
183	/	/	14.82	/	/	/	/	/	/
184	/	/	100	/	/	/	/	/	/
185	/	/	90.97	/	/	/	/	/	/
186	/	/	35	/	/	/	/	/	/
187	/	/	0	/	/	/	/	/	/
188	/	/	39.9	/	/	/	/	/	/
189	/	/	9.8	/	/	/	/	/	/
190	/	/	100	/	/	/	/	/	/
191	/	/	100	/	/	/	/	/	/
192	/	/	100	/	/	/	/	/	/
193	/	/	10.37	/	/	/	/	/	/
194	/	/	24.47	/	/	/	/	/	/
195	/	/	61.89	/	/	/	/	/	/
196	/	/	39.77	/	/	/	/	/	/
197	/	/	58	/	/	/	/	/	/
198	/	/	100	/	/	/	/	/	/
199	/	/	45.28	/	/	/	/	/	/
200	/	/	10.72	/	/	/	/	/	/
201	/	/	23.11	/	/	/	/	/	/
202	/	/	8.32	/	/	/	/	/	/
203	/	/	6.77	/	/	/	/	/	/
204	/	/	17.78	/	/	/	/	/	/
205	/	/	20.44	/	/	/	/	/	/
206	/	/	86.71	/	/	/	/	/	/
207	/	/	91.66	/	/	/	/	/	/
208	/	/	100	/	/	/	/	/	/
209	/	/	56.61	/	/	/	/	/	/
210	/	/	100	/	/	/	/	/	/
211	/	/	100	/	/	/	/	/	/
212	/	/	9.99	/	/	/	/	/	/
213	/	/	23.13	/	/	/	/	/	/
214	/	/	91.86	/	/	/	/	/	/
215	/	/	64.67	/	/	/	/	/	/
216	/	/	36.31	/	/	/	/	/	/
217	/	/	9.57	/	/	/	/	/	/
218	/	/	14.51	/	/	/	/	/	/
219	/	/	23.49	/	/	/	/	/	/
220	/	/	23.66	/	/	/	/	/	/
221	/	/	100	/	/	/	/	/	/
222	/	/	10.89	/	/	/	/	/	/
223	/	/	91.17	/	/	/	/	/	/
224	/	/	94.53	/	/	/	/	/	/
225	/	/	62.3	/	/	/	/	/	/
226	/	/	8.46	/	/	/	/	/	/
227	/	/	100	/	/	/	/	/	/
228	/	/	0	/	/	/	/	/	/
229	/	/	77.04	/	/	/	/	/	/
230	/	/	38.93	/	/	/	/	/	/
231	/	/	17.63	/	/	/	/	/	/
232	/	/	87.27	/	/	/	/	/	/
233	/	/	100	/	/	/	/	/	/
234	/	/	68.78	/	/	/	/	/	/
235	/	/	100	/	/	/	/	/	/
236	/	/	52.43	/	/	/	/	/	/
237	/	/	76.5	/	/	/	/	/	/
238	/	/	74.76	/	/	/	/	/	/
239	/	/	57.45	/	/	/	/	/	/
240	/	/	81.63	/	/	/	/	/	/
241	/	/	0	/	/	/	/	/	/
Average	33.88	48.52	52	47.65	52.42	69.82	48.53	43.62	55.58
Ratio	1	1.43	1.53	1.41	1.55	2.06	1.43	1.29	1.64
Ratios of the various PEs to the 4A92V1 control in average percentage of desired reads for all lines were indicated.

## Sheet: Supplementary Table S7.
Supplementay Table S7. Percentage of desired reads in each line edited by one of nine PEs targeting ABI1
Line	4A92V1 (%)	4A92V2 (%)	492V2 (%)	4A96cV1 (%)	4A96cV2 (%)	496cV2 (%)	4A96dV1 (%)	4A96dV1 (%)	4A96dV2 (%)
1	18.79	0	16.1716	89.79	82.15	76.56	0	0	51.48
2	13.24	0	41.04	70.3	12.92	37.6462	43.3057	11.3811	30.69
3	70.177	77.7378	61.5	14.48	48.98	81.69	69.86	51.84	25.9574
4	26.14	0	74.2226	25.4	62.18	41.09	78.15	9.41	54.1
5	5.34	0	0	76.77	9.95	9.28907	0	65.27	47.8
6	43.77	75	0	82.28	12.1812	43.54	0	38.6	34.37
7	45.69	0	29.48	18.9281	10.6311	80.37	0	68.3832	16.23
8	0	0	32.14	53.94	0	21.36	0	0	26.4374
9	5.0305	0	52.19	0	82.84	0	13.57	0	24.2
10	39.55	15.76	58.23	0	13.15	59.38	6.79	/	41.27
11	43	85.24	0	0	32.93	63.7064	0	/	35.02
12	0	0	74.8625	0	57.48	14.1686	0	/	7.22072
13	27.13	0	32.89	47.47	/	74.1874	/	/	61.39
14	8.99	0	19.13	10.79	/	19.67	/	/	54.39
15	18.54	82.6883	33.9134	0	/	0	/	/	42.32
16	0	0	44.6945	0	/	80.34	/	/	10.28
17	/	70.53	14.38	14.47	/	58.74	/	/	24.33
18	/	0	23.19	65.8	/	60.7	/	/	44.9645
19	/	0	18.4618	/	/	0	/	/	51.6952
20	/	0	5.78	/	/	19.72	/	/	54.08
21	/	/	0	/	/	41.3	/	/	29.73
22	/	/	41.8042	/	/	49.38	/	/	13.3813
23	/	/	18.0318	/	/	14.78	/	/	63.65
24	/	/	0	/	/	0	/	/	0
25	/	/	15.56	/	/	69.937	/	/	29.99
26	/	/	50.65	/	/	18.01	/	/	30.55
27	/	/	19.3281	/	/	75	/	/	21.3
28	/	/	16.51	/	/	82.92	/	/	35.59
29	/	/	18.74	/	/	31.9268	/	/	24.52
30	/	/	11.88	/	/	0	/	/	7.83922
31	/	/	31.0331	/	/	18.01	/	/	31.81
32	/	/	37.4163	/	/	0	/	/	56.32
33	/	/	15.48	/	/	9.27	/	/	15.1785
34	/	/	32.1368	/	/	40.52	/	/	49.37
35	/	/	16.17	/	/	64.0164	/	/	25.48
36	/	/	79.07	/	/	0	/	/	16.41
37	/	/	23.06	/	/	40.67	/	/	52.99
38	/	/	72.18	/	/	30.64	/	/	0
39	/	/	28.72	/	/	65.46	/	/	47.09
40	/	/	13.72	/	/	0	/	/	22.1822
41	/	/	8.82	/	/	70.96	/	/	0
42	/	/	27.97	/	/	73.93	/	/	11.56
43	/	/	67.26	/	/	6.93	/	/	58.7359
44	/	/	43.84	/	/	61.7862	/	/	13.17
45	/	/	5.44054	/	/	67.3	/	/	19.722
46	/	/	23.17	/	/	61.97	/	/	16.18
47	/	/	14.82	/	/	15.04	/	/	20.67
48	/	/	34.74	/	/	68.88	/	/	35.0065
49	/	/	39.84	/	/	68.88	/	/	45.92
50	/	/	43.98	/	/	37.24	/	/	14.32
51	/	/	27.47	/	/	19.32	/	/	68.42
52	/	/	24.59	/	/	57.27	/	/	41.7358
53	/	/	19.2219	/	/	52.38	/	/	16.45
54	/	/	21.15	/	/	51.7552	/	/	47.31
55	/	/	52.7853	/	/	78.1478	/	/	24.4724
56	/	/	32.6367	/	/	59.81	/	/	18.05
57	/	/	32.0168	/	/	/	/	/	23.49
58	/	/	21.92	/	/	/	/	/	20.72
59	/	/	16.1	/	/	/	/	/	24.62
60	/	/	44.86	/	/	/	/	/	65.8434
61	/	/	65.9	/	/	/	/	/	23.2023
62	/	/	63.09	/	/	/	/	/	8.17
63	/	/	12.8513	/	/	/	/	/	82.0418
64	/	/	66.67	/	/	/	/	/	35.58
65	/	/	0	/	/	/	/	/	58.01
66	/	/	59.3659	/	/	/	/	/	56.75
67	/	/	44.09	/	/	/	/	/	23.53
68	/	/	19	/	/	/	/	/	22.47
69	/	/	34.02	/	/	/	/	/	29.12
70	/	/	24.81	/	/	/	/	/	51.73
71	/	/	27.7128	/	/	/	/	/	30.69
72	/	/	30.98	/	/	/	/	/	7.06
73	/	/	58.52	/	/	/	/	/	60.69
74	/	/	46.2654	/	/	/	/	/	28.6
75	/	/	29.4929	/	/	/	/	/	52.03
76	/	/	45.82	/	/	/	/	/	25.5574
77	/	/	15.18	/	/	/	/	/	60.78
78	/	/	39.39	/	/	/	/	/	51.1749
79	/	/	16.45	/	/	/	/	/	52.35
80	/	/	38.19	/	/	/	/	/	69.96
81	/	/	26.05	/	/	/	/	/	8.73
82	/	/	31.21	/	/	/	/	/	68.7369
83	/	/	19.39	/	/	/	/	/	65.67
84	/	/	56.94	/	/	/	/	/	13.8
85	/	/	0	/	/	/	/	/	35.4335
86	/	/	22.37	/	/	/	/	/	/
87	/	/	24.59	/	/	/	/	/	/
88	/	/	28.87	/	/	/	/	/	/
89	/	/	76.12	/	/	/	/	/	/
90	/	/	28.49	/	/	/	/	/	/
91	/	/	74.76	/	/	/	/	/	/
92	/	/	37.37	/	/	/	/	/	/
93	/	/	18.69	/	/	/	/	/	/
94	/	/	42.28	/	/	/	/	/	/
95	/	/	24.8275	/	/	/	/	/	/
96	/	/	17.97	/	/	/	/	/	/
97	/	/	75.2525	/	/	/	/	/	/
98	/	/	80.29	/	/	/	/	/	/
99	/	/	6.36	/	/	/	/	/	/
100	/	/	0	/	/	/	/	/	/
101	/	/	0	/	/	/	/	/	/
102	/	/	34.1966	/	/	/	/	/	/
103	/	/	0	/	/	/	/	/	/
104	/	/	54.97	/	/	/	/	/	/
105	/	/	39.4461	/	/	/	/	/	/
106	/	/	33.1	/	/	/	/	/	/
107	/	/	21.32	/	/	/	/	/	/
108	/	/	69.3531	/	/	/	/	/	/
109	/	/	43.56	/	/	/	/	/	/
110	/	/	64.86	/	/	/	/	/	/
111	/	/	21.2721	/	/	/	/	/	/
112	/	/	0	/	/	/	/	/	/
113	/	/	26.2726	/	/	/	/	/	/
114	/	/	23.49	/	/	/	/	/	/
115	/	/	13.05	/	/	/	/	/	/
116	/	/	56.8	/	/	/	/	/	/
117	/	/	0	/	/	/	/	/	/
118	/	/	32.8	/	/	/	/	/	/
119	/	/	39.586	/	/	/	/	/	/
120	/	/	65.51	/	/	/	/	/	/
121	/	/	45.1155	/	/	/	/	/	/
122	/	/	63.0263	/	/	/	/	/	/
123	/	/	20.9679	/	/	/	/	/	/
124	/	/	16.35	/	/	/	/	/	/
125	/	/	47.75	/	/	/	/	/	/
126	/	/	51.0149	/	/	/	/	/	/
127	/	/	61.7138	/	/	/	/	/	/
128	/	/	48.1348	/	/	/	/	/	/
129	/	/	0	/	/	/	/	/	/
130	/	/	23.46	/	/	/	/	/	/
131	/	/	41.91	/	/	/	/	/	/
132	/	/	30.98	/	/	/	/	/	/
133	/	/	65.7766	/	/	/	/	/	/
134	/	/	75.03	/	/	/	/	/	/
135	/	/	19.778	/	/	/	/	/	/
136	/	/	34.3766	/	/	/	/	/	/
137	/	/	30.02	/	/	/	/	/	/
138	/	/	11.01	/	/	/	/	/	/
139	/	/	28.59	/	/	/	/	/	/
140	/	/	9.35	/	/	/	/	/	/
141	/	/	51.83	/	/	/	/	/	/
142	/	/	0	/	/	/	/	/	/
143	/	/	76.86	/	/	/	/	/	/
144	/	/	78.97	/	/	/	/	/	/
145	/	/	58.1858	/	/	/	/	/	/
146	/	/	18.68	/	/	/	/	/	/
147	/	/	17.45	/	/	/	/	/	/
148	/	/	0	/	/	/	/	/	/
149	/	/	24.54	/	/	/	/	/	/
Average	22.8367	20.3478	32.8623	31.6899	35.4494	41.8857	17.6396	27.2094	34.3514
Ratio	1	0.891012	1.43901	1.38767	1.5523	1.83414	0.772424	1.19147	1.50422
Ratios of the various PEs to the 4A92V1 control in average percentage of desired reads for all lines were indicated.

## Sheet: Supplementary Table S8.
Supplementay Table S8. Percentage of desired reads in each line edited by one of nine PEs targeting GL1
Line	4A92V1 (%)	4A92V2 (%)	492V2 (%)	4A96cV1 (%)	4A96cV2 (%)	496cV2 (%)	4A96dV1 (%)	4A96dV1 (%)	4A96dV2 (%)
1	25.94	87.7	76.47	11.08	92.97	76.82	0	48.52	37.43
2	78.04	76.7	89.12	23.62	53.5	35.75	0	28.74	38.43
3	75.23	74.57	91.78	41.49	83.04	80.48	0	37.8	7.27
4	13.33	7.14	11.13	90.62	87.31	86.5	0	76.9	75.84
5	0	0	83.59	12.25	58.39	73.98	0	8.83	83.62
6	90.43	27.6	70.62	66.3	0	63.48	26.36	0	75.85
7	51.18	93.19	72.84	0	15.48	92.04	0	0	92.92
8	0	7.68	64.2	14.76	87.18	0	36.62	100	100
9	86.63	23.23	55.07	92.07	22.22	56.24	0	78.02	63.96
10	0	0	46.56	86.38	60.45	60.2	54.24	73.19	93.31
11	0	0	70.14	14.22	100	66.91	0	0	88.95
12	37.91	0	84.66	0	15.15	78.71	87.26	89.64	53.88
13	0	81.82	36.23	93.35	11.86	100	30.17	0	85.35
14	85.8	86.23	76.42	0	32.4	68.32	15.39	/	59.58
15	78.57	0	64.26	0	51.47	86.36	89.79	/	62.29
16	87.53	87.94	100	100	89.51	43.13	50.31	/	71.19
17	89.82	61.47	78.45	0	68.41	80.43	0	/	21.71
18	0	0	49.34	0	42.44	91.59	0	/	86.53
19	0	/	54.64	54.72	/	0	0	/	80.36
20	54.95	/	89.81	0	/	100	28.93	/	63.25
21	0	/	87.14	48.6	/	52.7	100	/	100
22	31.52	/	81.87	74.13	/	78.51	80.13	/	79.26
23	75.61	/	71.8	86.77	/	32.29	79.06	/	83.78
24	6.86	/	60.64	85.58	/	100	58.58	/	73.24
25	0	/	59.07	38.2	/	52.49	72.78	/	53.34
26	22.43	/	19.19	54.38	/	84.37	79.82	/	100
27	7.56	/	50.44	6.78	/	0	0	/	100
28	/	/	86.52	/	/	73.07	0	/	89.22
29	/	/	84.71	/	/	84.65	/	/	56.22
30	/	/	34.55	/	/	62.04	/	/	49.91
31	/	/	79.12	/	/	72.96	/	/	69.91
32	/	/	91.88	/	/	23.98	/	/	77.82
33	/	/	90.21	/	/	83.29	/	/	87.76
34	/	/	72.38	/	/	100	/	/	100
35	/	/	51.75	/	/	100	/	/	93.65
36	/	/	6.11	/	/	46.14	/	/	89.01
37	/	/	39.1	/	/	92.59	/	/	89.99
38	/	/	63.94	/	/	78.49	/	/	100
39	/	/	84.21	/	/	88.11	/	/	71.62
40	/	/	32.37	/	/	56.66	/	/	91.26
41	/	/	71.78	/	/	77.51	/	/	100
42	/	/	90.14	/	/	85.91	/	/	90.35
43	/	/	87.32	/	/	75.88	/	/	76.03
44	/	/	87.83	/	/	83.35	/	/	90.45
45	/	/	9.19	/	/	85.47	/	/	92.27
46	/	/	90.82	/	/	/	/	/	90.7
47	/	/	84.31	/	/	/	/	/	89.18
48	/	/	77.27	/	/	/	/	/	71.93
49	/	/	84.85	/	/	/	/	/	92.12
50	/	/	62.62	/	/	/	/	/	92.22
51	/	/	89.61	/	/	/	/	/	78.97
52	/	/	76.12	/	/	/	/	/	79.17
53	/	/	27.38	/	/	/	/	/	58.88
54	/	/	85.41	/	/	/	/	/	87.92
55	/	/	90.37	/	/	/	/	/	63.07
56	/	/	88.53	/	/	/	/	/	89.93
57	/	/	0	/	/	/	/	/	90.24
58	/	/	30.45	/	/	/	/	/	82.67
59	/	/	74.91	/	/	/	/	/	8.35
60	/	/	33.33	/	/	/	/	/	100
61	/	/	57.31	/	/	/	/	/	47.26
62	/	/	55.79	/	/	/	/	/	7.53
63	/	/	82.96	/	/	/	/	/	91.33
64	/	/	62.11	/	/	/	/	/	36.94
65	/	/	85.61	/	/	/	/	/	81.43
66	/	/	93.91	/	/	/	/	/	55.54
67	/	/	93.53	/	/	/	/	/	69.88
68	/	/	54.59	/	/	/	/	/	50.82
69	/	/	0	/	/	/	/	/	66.49
70	/	/	83.91	/	/	/	/	/	68.65
71	/	/	46.24	/	/	/	/	/	100
72	/	/	85.95	/	/	/	/	/	43.65
73	/	/	58.39	/	/	/	/	/	62.58
74	/	/	57.86	/	/	/	/	/	82.68
75	/	/	26.7	/	/	/	/	/	0
76	/	/	0	/	/	/	/	/	56.25
77	/	/	17.18	/	/	/	/	/	93.45
78	/	/	91.55	/	/	/	/	/	56.72
79	/	/	84.78	/	/	/	/	/	42.03
80	/	/	0	/	/	/	/	/	52.84
81	/	/	39.08	/	/	/	/	/	64.26
82	/	/	56.01	/	/	/	/	/	39.71
83	/	/	86.3	/	/	/	/	/	100
84	/	/	55.4	/	/	/	/	/	100
85	/	/	54.41	/	/	/	/	/	0
86	/	/	53.01	/	/	/	/	/	53.03
87	/	/	51.91	/	/	/	/	/	18.3
88	/	/	53.15	/	/	/	/	/	71.37
89	/	/	84.85	/	/	/	/	/	55.99
90	/	/	53.02	/	/	/	/	/	60.8
91	/	/	/	/	/	/	/	/	40.53
92	/	/	/	/	/	/	/	/	88.78
93	/	/	/	/	/	/	/	/	100
94	/	/	/	/	/	/	/	/	28.8
95	/	/	/	/	/	/	/	/	67.6
96	/	/	/	/	/	/	/	/	42.56
97	/	/	/	/	/	/	/	/	91.19
98	/	/	/	/	/	/	/	/	72.05
99	/	/	/	/	/	/	/	/	93.05
100	/	/	/	/	/	/	/	/	68.98
101	/	/	/	/	/	/	/	/	81.28
102	/	/	/	/	/	/	/	/	61.42
103	/	/	/	/	/	/	/	/	65.94
104	/	/	/	/	/	/	/	/	45.49
105	/	/	/	/	/	/	/	/	91.45
106	/	/	/	/	/	/	/	/	86.04
107	/	/	/	/	/	/	/	/	63.39
108	/	/	/	/	/	/	/	/	91.64
109	/	/	/	/	/	/	/	/	91.98
110	/	/	/	/	/	/	/	/	72.98
111	/	/	/	/	/	/	/	/	83.98
112	/	/	/	/	/	/	/	/	73.95
113	/	/	/	/	/	/	/	/	91.11
114	/	/	/	/	/	/	/	/	80.03
115	/	/	/	/	/	/	/	/	33.75
116	/	/	/	/	/	/	/	/	86.19
117	/	/	/	/	/	/	/	/	57.87
118	/	/	/	/	/	/	/	/	67.71
119	/	/	/	/	/	/	/	/	89.39
120	/	/	/	/	/	/	/	/	91.7
121	/	/	/	/	/	/	/	/	24.83
122	/	/	/	/	/	/	/	/	53.94
123	/	/	/	/	/	/	/	/	82
124	/	/	/	/	/	/	/	/	71.33
125	/	/	/	/	/	/	/	/	30.2
126	/	/	/	/	/	/	/	/	81.16
127	/	/	/	/	/	/	/	/	89.13
128	/	/	/	/	/	/	/	/	89.11
129	/	/	/	/	/	/	/	/	62.34
130	/	/	/	/	/	/	/	/	68.18
131	/	/	/	/	/	/	/	/	41.57
132	/	/	/	/	/	/	/	/	79.48
133	/	/	/	/	/	/	/	/	55.38
134	/	/	/	/	/	/	/	/	69.04
135	/	/	/	/	/	/	/	/	100
136	/	/	/	/	/	/	/	/	61.22
137	/	/	/	/	/	/	/	/	87.78
138	/	/	/	/	/	/	/	/	69.53
139	/	/	/	/	/	/	/	/	87.45
140	/	/	/	/	/	/	/	/	71.83
141	/	/	/	/	/	/	/	/	74.56
142	/	/	/	/	/	/	/	/	77.88
143	/	/	/	/	/	/	/	/	42.86
144	/	/	/	/	/	/	/	/	85.93
145	/	/	/	/	/	/	/	/	89.08
146	/	/	/	/	/	/	/	/	45.04
147	/	/	/	/	/	/	/	/	76.84
Average	37.01	39.74	63.11	40.57	53.99	69.14	31.77	41.66	70.89
Ratio	1	1.07	1.71	1.1	1.46	1.87	0.86	1.13	1.92
Ratios of the various PEs to the 4A92V1 control in average percentage of desired reads for all lines were indicated.

## Sheet: Supplementary Table S9.
Supplementay Table S9. Percentage of desired reads in each line edited by one of three types of duplex PEs targeting EPSPS and ALS
Line	492V1×2 (%)		496cV1×2(%)		496dV1×2 (%)
	TAP	ALS	TAP	ALS	TAP	ALS
1	92.78	100	8.64	23.51	84.95	100
2	46.79	0	81	90.54	34.87	54.52
3	65.78	67.83	51.35	39.91	80.26	100
4	19.6	0	70.91	80.38	91.55	91.96
5	44.19	28.42	92.11	100	92.88	100
6	24.54	6.98	17.84	11.26	70.88	86.56
7	62.18	75.9	91.74	100	85.47	100
8	0	0	8.76	0	65.93	12.77
9	39.92	28.94	92.93	100	76.49	83.22
10	35.92	32.16	61.43	100	60.09	72.86
11	19.87	22.66	100	100	75.15	0
12	41.95	54.15	92.01	89.13	82.79	85.67
13	0	0	84.07	100	46.86	50.93
14	0	0	100	100	55.59	11.34
15	30.41	28.24	100	100	13.07	53.15
16	0	0	93.58	100	73.62	31.79
17	7.5	0	100	50.15	47.11	86.36
18	0	24.52	49.36	88.52	41.98	49.2
19	0	0	79.81	100	0	26.08
20	93.18	91.7	92.47	89.33	42.8	47.32
21	71.17	21.44	76.13	91.66	0	0
22	65.66	78.65	87.61	100	0	7.57
23	81.77	81.45	91.95	100	/	/
24	76.48	12.07	0	0	/	/
25	7.17	38.41	/	/	/	/
26	0	0	/	/	/	/
27	10.17	13.87	/	/	/	/
28	100	100	/	/	/	/
29	47.25	53.85	/	/	/	/
30	30.24	17.74	/	/	/	/
31	6.07	0	/	/	/	/
32	40.9	0	/	/	/	/
33	0	0	/	/	/	/
34	0	0	/	/	/	/
35	14.65	28.07	/	/	/	/
36	0	0	/	/	/	/
37	0	0	/	/	/	/
38	0	0	/	/	/	/
39	67.7	52.08	/	/	/	/
40	0	0	/	/	/	/
41	28.73	25.89	/	/	/	/
42	25.04	5.96	/	/	/	/
43	42.61	40.36	/	/	/	/
44	26.85	12.94	/	/	/	/
45	94.15	91.37	/	/	/	/
46	17.44	6.23	/	/	/	/
47	37.28	39.68	/	/	/	/
48	90.77	92.16	/	/	/	/
49	0	0	/	/	/	/
50	12.48	0	/	/	/	/
51	26.69	0	/	/	/	/
52	39.01	33.34	/	/	/	/
53	76.74	51.85	/	/	/	/
54	13.06	0	/	/	/	/
55	92.56	89.78	/	/	/	/
56	17.83	0	/	/	/	/
57	42.86	7.75	/	/	/	/
58	100	94.64	/	/	/	/
59	85.87	89.32	/	/	/	/
60	35	6.83	/	/	/	/
61	100	100	/	/	/	/
62	0	0	/	/	/	/
63	45.22	21.55	/	/	/	/
64	100	100	/	/	/	/
65	85.86	100	/	/	/	/
66	63.3	86.07	/	/	/	/
67	71.21	57.64	/	/	/	/
68	100	89.52	/	/	/	/
69	93.27	100	/	/	/	/
70	100	94.35	/	/	/	/
71	11.37	0	/	/	/	/
72	54.92	59.25	/	/	/	/
73	32.88	24.22	/	/	/	/
74	44.85	32.48	/	/	/	/
75	0	0	/	/	/	/
76	77.07	79.36	/	/	/	/
77	0	0	/	/	/	/
78	49.81	36.43	/	/	/	/
79	74.84	49.86	/	/	/	/
80	22.57	0	/	/	/	/
81	61.96	23.34	/	/	/	/
82	0	7.34	/	/	/	/
83	31.6	0	/	/	/	/
84	54.2	38.88	/	/	/	/
85	25.7	0	/	/	/	/
86	0	0	/	/	/	/
87	52.5	52.62	/	/	/	/
88	14.02	0	/	/	/	/
89	32.25	14.04	/	/	/	/
90	71.94	85.23	/	/	/	/
91	70.12	80.64	/	/	/	/
92	22.04	11.44	/	/	/	/
93	54.44	66.95	/	/	/	/
94	100	100	/	/	/	/
95	43.77	0	/	/	/	/
96	49.49	0	/	/	/	/
97	42.85	10.7	/	/	/	/
98	31.35	0	/	/	/	/
99	42.6	19.68	/	/	/	/
100	86.83	100	/	/	/	/
101	35.59	16.79	/	/	/	/
102	34.51	24.25	/	/	/	/
103	100	100	/	/	/	/
104	67.14	66.77	/	/	/	/
105	88.14	92.64	/	/	/	/
106	24.83	24.7	/	/	/	/
107	30.94	0	/	/	/	/
108	22.58	8	/	/	/	/
109	87.42	91.19	/	/	/	/
110	89.85	71.9	/	/	/	/
111	18.56	0	/	/	/	/
112	67.24	76.58	/	/	/	/
113	71.35	77.31	/	/	/	/
114	73.23	74.37	/	/	/	/
115	85.04	92.65	/	/	/	/
116	10.21	19.08	/	/	/	/
117	54.26	15.45	/	/	/	/
118	0	0	/	/	/	/
119	55.18	75.56	/	/	/	/
120	49.65	67.03	/	/	/	/
121	87.16	100	/	/	/	/
122	79.69	100	/	/	/	/
123	67.11	100	/	/	/	/
124	61.24	73.04	/	/	/	/
125	0	0	/	/	/	/
126	93.7	100	/	/	/	/
127	92.33	100	/	/	/	/
128	64.9	100	/	/	/	/
129	0	0	/	/	/	/
130	0	0	/	/	/	/
Average	44.43	38.89	71.82	77.27	55.56	56.88
Ratio	1	1	1.62	1.99	1.25	1.46
Ratios of the 496cV1×2 and 496dV1×2 to the 492V1×2 in average percentage of desired reads for all lines were indicated.

## Sheet: Supplementary Table S10.
Supplementay Table S10. Percentage of desired reads in each line edited by one of three types of duplex PEs targeting ABI1 and GL1
Line	492V1×2 (%)		496cV1×2(%)		496dV1×2 (%)
	ABI1	GL1	ABI1	GL1	ABI1	GL1
1	11.76	22.82	44.55	90.19	0	21.14
2	11.53	25.35	75.72	88.13	64.0364	92.87
3	69.1869	83.36	0	19.07	33.8	48.32
4	54.07	84.33	63.54	100	33.8	61.81
5	49.19	84.4	0	9.82	74.03	88.33
6	31.2	76.14	18.75	54.2	43.05	81.2081
7	11.2211	0	73.62	86.41	55.1255	92.61
8	39.2861	74.88	74.5225	88.11	28.4072	69.67
9	61.1639	81.14	77.46	89.69	47.0553	85.5
10	21.83	13.59	63.1063	91.35	37.53	52.7
11	66.43	45.42	0	0	0	0
12	14.02	86.54	0	44.13	39.8	92.08
13	51.42	47.49	71.46	93.37	36.3264	56.14
14	0	81.6918	65.78	39.0739	62.48	90.31
15	27.62	11.2	0	31.46	6.56066	17.82
16	46.37	45.6046	0	0	46.45	82.06
17	68.3	83.25	29.6	90.24	60.95	91.78
18	22.16	88.91	49.63	64.73	18.2618	38.59
19	35.48	58.44	0	0	65.52	92.98
20	14.27	86.03	71.6	100	37.6962	82.2382
21	52.65	31.07	53.7554	91.76	65.34	91.74
22	37.14	89.35	32.22	60.28	25.8126	42.3
23	5.51	77.92	0	0	28.49	45.89
24	30.62	31.45	36.15	48.71	24.94	69.48
25	9.61	66.73	78.7379	89.34	55.9356	77.2077
26	15.11	37.1	39.02	63.96	62.13	92.6
27	67.8132	57.31	81.36	92.26	55.68	79.77
28	37.74	88.74	0	0	58.8259	90.51
29	13.21	40.6341	0	24.02	0	0
30	66.3	91.13	47.46	81.51	0	5.77
31	10.94	18.32	28.36	30.1	0	22.67
32	68.65	79.24	77.73	87.53	30.8031	47.2853
33	68.19	89.6	72.69	85.04	64.28	100
34	54.28	73.01	37.3	64.39	54.41	77.52
35	32.66	74.48	0	0	35.5864	57.4243
36	15.14	34.95	72.07	100	30.2	48.39
37	15.1	38.33	0	0	61.17	86.09
38	31.97	57.39	38.7761	73.72	8.55	29.99
39	0	0	0	0	12.7913	43.56
40	47.97	84.6285	0	0	14.65	56.68
41	12.33	15.4	77.27	86.71	60.01	75.8424
42	22.55	53.15	78.84	82.33	61.03	90.65
43	19.578	50.93	20.79	32.16	34.17	73.64
44	58.64	77.62	0	8.12	30.74	53.93
45	0	34.95	59.3659	83.75	32.91	63.2
46	61.98	88.84	42.88	75.62	27.99	62.63
47	23.87	78.99	40.42	46.29	69.0669	86.59
48	15.25	48.9	68.9731	82.69	21.67	24.47
49	0	16.03	0	6.15	64.9	70.16
50	49.2	88.78	0	5.19	43.1	62.87
51	79.67	84.73	10.3	20.98	62.55	100
52	33.75	66.18	72.7827	78.15	0	0
53	0	0	26.94	55.97	48.6649	83.4417
54	64.1736	73.3327	68.18	89.62	50.67	76.1
55	11.72	35.6036	0	5.17	9.10909	51.45
56	44.83	66.4434	47.71	62.91	11.25	34.82
57	48.74	52.07	66.1	92.51	0	16.85
58	81.26	80.95	52.66	81.2881	9.16	8.81
59	26.8	44.28	77.68	85	13.8414	46.6
60	66.4334	78.27	0	10.71	18.89	41.99
61	6.24	18.03	77.48	100	32.19	74.6775
62	13.7586	38.12	43.32	56.4644	40.106	67.85
63	21.21	53.83	84.66	91.91	19.4681	34.98
64	34.43	61.3739	48.6	81.2	48.65	100
65	12.69	9.36	82.1018	84.75	61.9	93.75
66	31.64	70.51	54.77	60.24	7.44	24.06
67	0	15.77	42.44	71.97	0	8
68	68.81	86.1	35.72	55.08	47.9948	100
69	60.6261	65.43	34.7835	76.96	58.3758	92.97
70	23.23	48.67	22.62	59.814	57.96	73
71	0	9.57	65.12	82.15	43.6156	79.49
72	0	0	76.28	83.89	21.11	62.44
73	24.43	75.21	80.75	64.95	11.89	34.93
74	18.6	50.37	70.8429	63.31	0	7.79
75	32.8	60.316	/	/	58.7	80.97
76	22.55	35.5164	/	/	66.08	86.75
77	10.04	21.84	/	/	38.6161	71.42
78	13.71	34.58	/	/	50.02	82.0382
79	38.29	73.2473	/	/	29.19	86.95
80	8.97	7.48	/	/	32.2332	64.5
81	45.02	64.6765	/	/	69.717	94.28
82	65.28	82.32	/	/	61.39	88.49
83	66.66	85.32	/	/	49.06	100
84	0	19.09	/	/	25.2925	53.99
85	56.7043	81.34	/	/	36.66	82.57
86	27.4	49.55	/	/	24.63	39.67
87	15.61	42.4	/	/	29.18	50.43
88	70.23	87.04	/	/	30.37	69.73
89	25.9	54.9145	/	/	32.25	84.89
90	40.364	88.51	/	/	59.954	90.26
91	0	0	/	/	18.67	93.14
92	64.72	87.77	/	/	0	8.98
93	15	42.34	/	/	73.14	51.3251
94	9.89	31.12	/	/	37.3637	100
95	30.66	70.99	/	/	15.37	25.6626
96	52.37	83.52	/	/	25	30.93
97	23.36	48.91	/	/	60.7161	92.25
98	54.54	87.04	/	/	13.39	36.92
99	12	35.53	/	/	45.34	87.91
100	44.1	76.87	/	/	51.72	92.77
101	35.4635	100	/	/	71.7	100
102	0	8	/	/	13.84	49.94
103	43.6956	74.94	/	/	9.88	36.0564
104	45.02	65.22	/	/	21.57	36.86
105	62.12	88.91	/	/	39.574	89.75
106	17.85	61.89	/	/	29.1729	86.82
107	33.76	53.3347	/	/	20.61	60.17
108	36.31	63.9	/	/	0	21.2
109	16.57	37.14	/	/	16.49	35.24
110	11.3389	42.72	/	/	61.5962	92.08
111	0	16.72	/	/	18.06	31.02
112	66.82	78.93	/	/	57.08	94.14
113	18.73	89.31	/	/	15.92	30.94
114	61.0561	82.18	/	/	0	18.3
115	27.63	68.19	/	/	71.64	100
116	53.61	85.8	/	/	55.27	100
117	36.86	71.97	/	/	16.14	26.88
118	45	76.39	/	/	18.4318	44.79
119	37.79	66.11	/	/	0	12.75
120	33.54	60.9361	/	/	11.9988	23.22
121	23.12	61.37	/	/	26.94	32.89
122	49.98	80.7381	/	/	30.72	54.6055
123	67.15	88.13	/	/	17.2983	32.56
124	32.77	81.15	/	/	9.86901	32.94
125	33.52	62.39	/	/	53.8654	90.91
126	50.42	90.19	/	/	6.92931	33.75
127	15.74	27.03	/	/	50.95	85.9214
128	13.37	45.93	/	/	32.49	41.58
129	13.79	48.96	/	/	47.9	90.68
130	20.02	49.69	/	/	42.9543	32.44
131	76.65	84.98	/	/	26.28	40.67
132	18.99	52.35	/	/	13.79	29.47
133	10.78	20.78	/	/	34.14	100
134	49.34	84.69	/	/	45.56	54.9755
135	70.2	85.17	/	/	0	0
136	8.15918	17.74	/	/	47.13	91.79
137	66.88	82.54	/	/	18.33	55.05
138	53.81	82.8	/	/	7.48	22.59
139	0	5.46	/	/	35.61	47.54
140	21.32	53.64	/	/	34.78	64.11
141	58.64	82.91	/	/	32.82	50.92
142	12.88	36.36	/	/	17.02	25.86
143	17.74	49.07	/	/	22.25	32.8
144	67.3467	80.74	/	/	16.88	33.86
145	33.59	71.74	/	/	35.1335	71.4829
146	63.47	73.64	/	/	30.347	49.3
147	8.97	17.68	/	/	60.43	92.61
148	30.28	81.63	/	/	40.67	93.14
149	7.26073	7.63	/	/	11.3	30.51
150	56.47	83.53	/	/	0	91.43
151	60.31	82.87	/	/	52.42	0
152	62.59	89.39	/	/	39.4339	76.9323
153	65.47	85.45	/	/	12.75	28.76
154	0	0	/	/	37.49	65.67
155	7.12	31.02	/	/	40.7859	93.64
156	5.12	11.32	/	/	41.75	70.21
157	18.8719	43.76	/	/	0	0
158	0	0	/	/	61.88	91.29
159	22.4922	49.02	/	/	25.71	46.98
160	0	23.56	/	/	28.26	54.94
161	7.51925	33.47	/	/	55.36	74.93
162	16.5083	30.76	/	/	0	0
163	50.43	78.9579	/	/	23.1123	44.74
164	34.36	68.92	/	/	30.99	43.95
165	12.8313	57.69	/	/	0	0
166	29.29	52.35	/	/	37.53	86.92
167	23.26	45.3545	/	/	34.05	100
168	59.36	82.31	/	/	61.85	94.82
169	51.39	77.63	/	/	24.28	33.84
170	17.8918	68.62	/	/	24.78	54.3746
171	30.23	59.46	/	/	10.12	25.6
172	0	29.23	/	/	28.6429	57.64
173	78.4922	89.68	/	/	43.2257	62.01
174	/	/	/	/	53.78	72.88
175	/	/	/	/	25.19	48.73
176	/	/	/	/	20.4	48.19
177	/	/	/	/	24.39	43.61
178	/	/	/	/	23.93	40.22
179	/	/	/	/	0	8.62
180	/	/	/	/	51.63	83.62
181	/	/	/	/	31.29	55.85
182	/	/	/	/	28.03	55.9656
183	/	/	/	/	29.943	62.44
184	/	/	/	/	33.68	59.14
185	/	/	/	/	40.26	92.82
186	/	/	/	/	36.89	47.63
187	/	/	/	/	29.97	51.87
188	/	/	/	/	29.75	56.38
189	/	/	/	/	0	0
190	/	/	/	/	35.78	49.06
191	/	/	/	/	23.92	41.85
192	/	/	/	/	44.2	73.6
193	/	/	/	/	22.07	39.74
Average	32.7114	56.6825	41.9642	58.0622	32.8151	58.3619
Ratio	1	1.7328	1.28286	1.77498	1.00317	1.78414
Ratios of the 496cV1×2 and 496dV1×2 to the 492V1×2 in average percentage of desired reads for all lines were indicated.
